# Supplementary material for: Barriers and facilitators to person-centred infection prevention and control: results of a survey about the Dementia Isolation Toolkit
Source: BMC Geriatr. 2022 Jan 25;22:74. doi: 10.1186/s12877-022-02759-4 (PMC8786624; doi:10.1186/s12877-022-02759-4)
Supplement: Supplementary file 2 — Additional file 2. [file 12877_2022_2759_MOESM2_ESM.xlsx]

## Sheet: Sheet1
Dementia Isolation Toolkit (DIT) Survey 2021 (n=228)
Frequency Tables - Closed ended questions
Frequency: the absolute number of respondents who provided an answer.
Percent: the percent of respondents who could have provided an answer to the question. The percentage is based on those who could have answered the question including those who did not provide an answer i.e., a respondent who refused to answer the question.
Valid Percent: the percent of respondents who provided an answer to the question. The valid percentage is based on those who answered the question and does not include anyone who did not answer the question (either because they chose not to answer or because of skip patterns, they were not asked the question). This is the recommended column to focus on. If no one missed answering the question, th…
Cumulative Percent: Adds the percentage from an answer option to the percentage from the next answer option.
Missing System: Number of respondents who did not see this question due to skip patterns or who chose not to answer the question.
A1 - What is your role in your LTCH?
		Frequency	Percent	Valid Percent	Cumulative Percent
Valid	Administrator	6	2.63158	2.63158	2.63158
	Director of Care/Director Residential Care	13	5.70175	5.70175	8.33333
	Assistant Director of Care	7	3.07018	3.07018	11.4035
	Nurse Manager	5	2.19298	2.19298	13.5965
	Registered Nurse/Registered Practical Nurse/Licensed Practical Nurse	30	13.1579	13.1579	26.7544
	Behavioural Supports Ontario (BSO) Team Member	62	27.193	27.193	53.9474
	Recreation/Life Enrichment	52	22.807	22.807	76.7544
	Social Worker/Social Service Worker	7	3.07018	3.07018	79.8246
	Occupational Therapist (OT)	<5
	Dietary Staff	<5
	Environmental Services Staff	<5
	Other	41	17.9825	17.9825	100
	Total	228	100	100
A2 - How many LTCH spaces/beds does this LTCH currently have?
		Frequency	Percent	Valid Percent	Cumulative Percent
Valid	Less than 50 beds	16	7.01754	7.04846	7.04846
	50-99 beds	43	18.8596	18.9427	25.9912
	100-149 beds	64	28.0702	28.1938	54.185
	150-199 beds	50	21.9298	22.0264	76.2115
	200-249 beds	18	7.89474	7.92952	84.141
	More than 250 beds	36	15.7895	15.859	100
	Total	227	99.5614	100
Missing	System	1	0.438596
Total		228	100
A3 - What is the population of the city/town where this LTCH is located?
		Frequency	Percent	Valid Percent	Cumulative Percent
Valid	Rural to small (less than 30,000 population)	49	21.4912	21.5859	21.5859
	Medium (30,000 to less than 100,000 population)	69	30.2632	30.3965	51.9824
	Large urban (more than 100,000 population)	109	47.807	48.0176	100
	Total	227	99.5614	100
Missing	System	1	0.438596
Total		228	100
A4 - What is the ownership status of this LTCH?
		Frequency	Percent	Valid Percent	Cumulative Percent
Valid	Government-owned (municipal)	65	28.5088	28.7611	28.7611
	Not-for-profit	73	32.0175	32.3009	61.0619
	For-profit	78	34.2105	34.5133	95.5752
	I do not know	10	4.38596	4.42478	100
	Total	226	99.1228	100
Missing	System	2	0.877193
Total		228	100
A5 - Since March 1, 2020 (start of COVID-19 pandemic and restrictions), has it been more or less challenging to ensure adequate staffing levels in this LTCH?
		Frequency	Percent	Valid Percent	Cumulative Percent
Valid	Significantly more challenging	138	60.5263	61.3333	61.3333
	Somewhat more challenging	74	32.4561	32.8889	94.2222
	About the same	9	3.94737	4	98.2222
	Somewhat less challenging	3	1.31579	1.33333	99.5556
	Significantly less challenging	1	0.438596	0.444444	100
	Total	225	98.6842	100
Missing	System	3	1.31579
Total		228	100
A6A - How many outbreaks, if any, has this LTCH experienced? (None skip to A7)
		Frequency	Percent	Valid Percent	Cumulative Percent
Valid	None	51	22.3684	22.467	22.467
	1	56	24.5614	24.6696	47.1366
	2	42	18.4211	18.5022	65.6388
	3	26	11.4035	11.4537	77.0925
	4 or more	52	22.807	22.9075	100
	Total	227	99.5614	100
Missing	System	1	0.438596
Total		228	100
A6B - What is the current status of the most recent outbreak?
		Frequency	Percent	Valid Percent	Cumulative Percent
Valid	Currently resolved	116	50.8772	65.9091	65.9091
	Currently active	60	26.3158	34.0909	100
	Total	176	77.193	100
Missing	System	52	22.807
Total		228	100
A6C - How large was/is the largest outbreak in this home? Among residents:
		Frequency	Percent	Valid Percent	Cumulative Percent
Valid	No residents	40	17.5439	22.7273	22.7273
	Less than 5 residents	40	17.5439	22.7273	45.4545
	5-9 residents	14	6.14035	7.95455	53.4091
	10-20 residents	22	9.64912	12.5	65.9091
	More than 20 residents	57	25	32.3864	98.2955
	I don’t know	3	1.31579	1.70455	100
	Total	176	77.193	100
Missing	System	52	22.807
Total		228	100
A6D - How large was/is the largest outbreak in this home? Among staff:
		Frequency	Percent	Valid Percent	Cumulative Percent
Valid	No staff	3	1.31579	1.72414	1.72414
	Less than 5 staff	73	32.0175	41.954	43.6782
	5-9 staff	26	11.4035	14.9425	58.6207
	10-20 staff	20	8.77193	11.4943	70.1149
	More than 20 staff	43	18.8596	24.7126	94.8276
	I don’t know	9	3.94737	5.17241	100
	Total	174	76.3158	100
Missing	System	54	23.6842
Total		228	100
A7 - In your opinion, thinking back to just prior to March 1, 2020, how prepared do you think your LTCH was for a COVID-19 outbreak?
		Frequency	Percent	Valid Percent	Cumulative Percent
Valid	Not at all prepared	35	15.3509	15.5556	15.5556
	Poorly prepared	44	19.2982	19.5556	35.1111
	Somewhat prepared	99	43.4211	44	79.1111
	Well prepared	37	16.2281	16.4444	95.5556
	Very well prepared	10	4.38596	4.44444	100
	Total	225	98.6842	100
Missing	System	3	1.31579
Total		228	100
B1 - Have you participated in any way (directly or indirectly) in the isolation or quarantine of residents since March 1, 2020? (If no, skip to C1)
		Frequency	Percent	Valid Percent	Cumulative Percent
Valid	No	20	8.77193	8.77193	8.77193
	Yes	208	91.2281	91.2281	100
	Total	228	100	100
B2_C1 - Which, if any, of the following factors have been barriers to the effective isolation of residents since March 1, 2020? 01 = Few or no single rooms
		Frequency	Percent	Valid Percent	Cumulative Percent
Valid	Not selected	126	55.2632	60.5769	60.5769
	Selected	82	35.9649	39.4231	100
	Total	208	91.2281	100
Missing	System	20	8.77193
Total		228	100
B2_C2 - Which, if any, of the following factors have been barriers to the effective isolation of residents since March 1, 2020? 02 = Physical layout of LTCH impacting ability to cohort residents
		Frequency	Percent	Valid Percent	Cumulative Percent
Valid	Not selected	112	49.1228	53.8462	53.8462
	Selected	96	42.1053	46.1538	100
	Total	208	91.2281	100
Missing	System	20	8.77193
Total		228	100
B2_C3 - Which, if any, of the following factors have been barriers to the effective isolation of residents since March 1, 2020? 03 = Lack of guidance and support from LTCH leadership in the home
		Frequency	Percent	Valid Percent	Cumulative Percent
Valid	Not selected	169	74.1228	81.25	81.25
	Selected	39	17.1053	18.75	100
	Total	208	91.2281	100
Missing	System	20	8.77193
Total		228	100
B2_C4 - Which, if any, of the following factors have been barriers to the effective isolation of residents since March 1, 2020? 04 = Lack of guidance and support from LTCH leadership at the corporate level
		Frequency	Percent	Valid Percent	Cumulative Percent
Valid	Not selected	168	73.6842	80.7692	80.7692
	Selected	40	17.5439	19.2308	100
	Total	208	91.2281	100
Missing	System	20	8.77193
Total		228	100
B2_C5 - Which, if any, of the following factors have been barriers to the effective isolation of residents since March 1, 2020? 05 = Lack of guidance and support from public health
		Frequency	Percent	Valid Percent	Cumulative Percent
Valid	Not selected	168	73.6842	80.7692	80.7692
	Selected	40	17.5439	19.2308	100
	Total	208	91.2281	100
Missing	System	20	8.77193
Total		228	100
B2_C6 - Which, if any, of the following factors have been barriers to the effective isolation of residents since March 1, 2020? 06 = Lack of guidance and support from outside consultants or specialists
		Frequency	Percent	Valid Percent	Cumulative Percent
Valid	Not selected	188	82.4561	90.3846	90.3846
	Selected	20	8.77193	9.61538	100
	Total	208	91.2281	100
Missing	System	20	8.77193
Total		228	100
B2_C7 - Which, if any, of the following factors have been barriers to the effective isolation of residents since March 1, 2020? 07 = Lack of medical staff within the home
		Frequency	Percent	Valid Percent	Cumulative Percent
Valid	Not selected	160	70.1754	76.9231	76.9231
	Selected	48	21.0526	23.0769	100
	Total	208	91.2281	100
Missing	System	20	8.77193
Total		228	100
B2_C8 - Which, if any, of the following factors have been barriers to the effective isolation of residents since March 1, 2020? 08 = Staff distress about the effect of measures on resident quality of life
		Frequency	Percent	Valid Percent	Cumulative Percent
Valid	Not selected	80	35.0877	38.4615	38.4615
	Selected	128	56.1404	61.5385	100
	Total	208	91.2281	100
Missing	System	20	8.77193
Total		228	100
B2_C9 - Which, if any, of the following factors have been barriers to the effective isolation of residents since March 1, 2020? 09 = Staff fear about resident reactions when enforcing the need for them to remain in their room
		Frequency	Percent	Valid Percent	Cumulative Percent
Valid	Not selected	87	38.1579	41.8269	41.8269
	Selected	121	53.0702	58.1731	100
	Total	208	91.2281	100
Missing	System	20	8.77193
Total		228	100
B2_C10 - Which, if any, of the following factors have been barriers to the effective isolation of residents since March 1, 2020? 10 = Families expressing disagreement or concern with isolation or quarantine measures
		Frequency	Percent	Valid Percent	Cumulative Percent
Valid	Not selected	109	47.807	52.4038	52.4038
	Selected	99	43.4211	47.5962	100
	Total	208	91.2281	100
Missing	System	20	8.77193
Total		228	100
B2_C11 - Which, if any, of the following factors have been barriers to the effective isolation of residents since March 1, 2020? 11 = Poor communication within the care team
		Frequency	Percent	Valid Percent	Cumulative Percent
Valid	Not selected	149	65.3509	71.6346	71.6346
	Selected	59	25.8772	28.3654	100
	Total	208	91.2281	100
Missing	System	20	8.77193
Total		228	100
B2_C12 - Which, if any, of the following factors have been barriers to the effective isolation of residents since March 1, 2020? 12 = Limited time to develop care plans
		Frequency	Percent	Valid Percent	Cumulative Percent
Valid	Not selected	140	61.4035	67.3077	67.3077
	Selected	68	29.8246	32.6923	100
	Total	208	91.2281	100
Missing	System	20	8.77193
Total		228	100
B2_C13 - Which, if any, of the following factors have been barriers to the effective isolation of residents since March 1, 2020? 13 = Not enough staff or the wrong mix of staff (for example, no senior staff or staff familiar with unit present)
		Frequency	Percent	Valid Percent	Cumulative Percent
Valid	Not selected	94	41.2281	45.1923	45.1923
	Selected	114	50	54.8077	100
	Total	208	91.2281	100
Missing	System	20	8.77193
Total		228	100
B2_C14 - Which, if any, of the following factors have been barriers to the effective isolation of residents since March 1, 2020? 14 = Delays in putting infection control measures in place (i.e. lack of timely action by staff)
		Frequency	Percent	Valid Percent	Cumulative Percent
Valid	Not selected	157	68.8596	75.4808	75.4808
	Selected	51	22.3684	24.5192	100
	Total	208	91.2281	100
Missing	System	20	8.77193
Total		228	100
B2_C15 - Which, if any, of the following factors have been barriers to the effective isolation of residents since March 1, 2020? 15 = Resident cognitive impairment and/or dementia (e.g. unable to remember need to stay in room)
		Frequency	Percent	Valid Percent	Cumulative Percent
Valid	Not selected	8	3.50877	3.84615	3.84615
	Selected	200	87.7193	96.1538	100
	Total	208	91.2281	100
Missing	System	20	8.77193
Total		228	100
B2_C16 - Which, if any, of the following factors have been barriers to the effective isolation of residents since March 1, 2020? 16 = Resident impairments in language and/or communication
		Frequency	Percent	Valid Percent	Cumulative Percent
Valid	Not selected	69	30.2632	33.1731	33.1731
	Selected	139	60.9649	66.8269	100
	Total	208	91.2281	100
Missing	System	20	8.77193
Total		228	100
B2_C17 - Which, if any, of the following factors have been barriers to the effective isolation of residents since March 1, 2020? 17 = Residents with mental health disorders (e.g. schizophrenia or bipolar disorder)
		Frequency	Percent	Valid Percent	Cumulative Percent
Valid	Not selected	82	35.9649	39.4231	39.4231
	Selected	126	55.2632	60.5769	100
	Total	208	91.2281	100
Missing	System	20	8.77193
Total		228	100
B2_C18 - Which, if any, of the following factors have been barriers to the effective isolation of residents since March 1, 2020? 18 = Resident substance use disorder (e.g. smoking, alcohol)
		Frequency	Percent	Valid Percent	Cumulative Percent
Valid	Not selected	136	59.6491	65.3846	65.3846
	Selected	72	31.5789	34.6154	100
	Total	208	91.2281	100
Missing	System	20	8.77193
Total		228	100
B2_C19 - Which, if any, of the following factors have been barriers to the effective isolation of residents since March 1, 2020? 19 = Other
		Frequency	Percent	Valid Percent	Cumulative Percent
Valid	Not selected	201	88.1579	96.6346	96.6346
	Selected	7	3.07018	3.36538	100
	Total	208	91.2281	100
Missing	System	20	8.77193
Total		228	100
B2_C20 - Which, if any, of the following factors have been barriers to the effective isolation of residents since March 1, 2020? 20 = None of the above
		Frequency	Percent	Valid Percent	Cumulative Percent
Valid	Not selected	206	90.3509	99.0385	99.0385
	Selected	2	0.877193	0.961538	100
	Total	208	91.2281	100
Missing	System	20	8.77193
Total		228	100
B3_C1 - Which, if any, of the following situations or challenges related to isolation have you encountered? 01 = Residents unable to understand or appreciate the need for isolation or quarantine
		Frequency	Percent	Valid Percent	Cumulative Percent
Valid	Not selected	13	5.70175	6.25	6.25
	Selected	195	85.5263	93.75	100
	Total	208	91.2281	100
Missing	System	20	8.77193
Total		228	100
B3_C2 - Which, if any, of the following situations or challenges related to isolation have you encountered? 02 = Residents who understand the need for the infection control measures, but who refuse to comply
		Frequency	Percent	Valid Percent	Cumulative Percent
Valid	Not selected	88	38.5965	42.3077	42.3077
	Selected	120	52.6316	57.6923	100
	Total	208	91.2281	100
Missing	System	20	8.77193
Total		228	100
B3_C3 - Which, if any, of the following situations or challenges related to isolation have you encountered? 03 = Residents leaving their room to go into common areas
		Frequency	Percent	Valid Percent	Cumulative Percent
Valid	Not selected	21	9.21053	10.0962	10.0962
	Selected	187	82.0175	89.9038	100
	Total	208	91.2281	100
Missing	System	20	8.77193
Total		228	100
B3_C4 - Which, if any, of the following situations or challenges related to isolation have you encountered? 04 = Residents leaving their room and entering other residents’ rooms
		Frequency	Percent	Valid Percent	Cumulative Percent
Valid	Not selected	32	14.0351	15.3846	15.3846
	Selected	176	77.193	84.6154	100
	Total	208	91.2281	100
Missing	System	20	8.77193
Total		228	100
B3_C5 - Which, if any, of the following situations or challenges related to isolation have you encountered? 05 = Residents trying to leave their unit or building
		Frequency	Percent	Valid Percent	Cumulative Percent
Valid	Not selected	84	36.8421	40.3846	40.3846
	Selected	124	54.386	59.6154	100
	Total	208	91.2281	100
Missing	System	20	8.77193
Total		228	100
B3_C6 - Which, if any, of the following situations or challenges related to isolation have you encountered? 06 = Residents not wearing masks or washing hands
		Frequency	Percent	Valid Percent	Cumulative Percent
Valid	Not selected	40	17.5439	19.2308	19.2308
	Selected	168	73.6842	80.7692	100
	Total	208	91.2281	100
Missing	System	20	8.77193
Total		228	100
B3_C7 - Which, if any, of the following situations or challenges related to isolation have you encountered? 07 = Residents engaging in unhygienic behaviours outside of their rooms (e.g. spitting, touching many surfaces in the LTCH)
		Frequency	Percent	Valid Percent	Cumulative Percent
Valid	Not selected	64	28.0702	30.7692	30.7692
	Selected	144	63.1579	69.2308	100
	Total	208	91.2281	100
Missing	System	20	8.77193
Total		228	100
B3_C8 - Which, if any, of the following situations or challenges related to isolation have you encountered? 08 = Residents exhibiting anxiety, fear or paranoia about the request to stay in their room
		Frequency	Percent	Valid Percent	Cumulative Percent
Valid	Not selected	71	31.1404	34.1346	34.1346
	Selected	137	60.0877	65.8654	100
	Total	208	91.2281	100
Missing	System	20	8.77193
Total		228	100
B3_C9 - Which, if any, of the following situations or challenges related to isolation have you encountered? 09 = Residents responding verbally in an aggressive way towards staff trying to direct them back to their rooms
		Frequency	Percent	Valid Percent	Cumulative Percent
Valid	Not selected	46	20.1754	22.1154	22.1154
	Selected	162	71.0526	77.8846	100
	Total	208	91.2281	100
Missing	System	20	8.77193
Total		228	100
B3_C10 - Which, if any, of the following situations or challenges related to isolation have you encountered? 10 = Residents responding physically in an aggressive way towards staff trying to direct them back to their rooms
		Frequency	Percent	Valid Percent	Cumulative Percent
Valid	Not selected	81	35.5263	38.9423	38.9423
	Selected	127	55.7018	61.0577	100
	Total	208	91.2281	100
Missing	System	20	8.77193
Total		228	100
B3_C11 - Which, if any, of the following situations or challenges related to isolation have you encountered? 11 = Residents potentially being unsafe when alone in their room (e.g. trying to get up from bed without assistance, smoking)
		Frequency	Percent	Valid Percent	Cumulative Percent
Valid	Not selected	67	29.386	32.2115	32.2115
	Selected	141	61.8421	67.7885	100
	Total	208	91.2281	100
Missing	System	20	8.77193
Total		228	100
B3_C12 - Which, if any, of the following situations or challenges related to isolation have you encountered? 12 = Residents exhibiting a decline in physical and/or emotional well-being with isolation or quarantine
		Frequency	Percent	Valid Percent	Cumulative Percent
Valid	Not selected	34	14.9123	16.3462	16.3462
	Selected	174	76.3158	83.6538	100
	Total	208	91.2281	100
Missing	System	20	8.77193
Total		228	100
B3_C13 - Which, if any, of the following situations or challenges related to isolation have you encountered? 13 = Residents developing delusional beliefs related to isolation (e.g. that their family members have died or moved away).
		Frequency	Percent	Valid Percent	Cumulative Percent
Valid	Not selected	114	50	54.8077	54.8077
	Selected	94	41.2281	45.1923	100
	Total	208	91.2281	100
Missing	System	20	8.77193
Total		228	100
B3_C14 - Which, if any, of the following situations or challenges related to isolation have you encountered? 14 = An increase in conflict between residents in shared rooms
		Frequency	Percent	Valid Percent	Cumulative Percent
Valid	Not selected	132	57.8947	63.4615	63.4615
	Selected	76	33.3333	36.5385	100
	Total	208	91.2281	100
Missing	System	20	8.77193
Total		228	100
B3_C15 - Which, if any, of the following situations or challenges related to isolation have you encountered? 15 = Residents experiencing loneliness and/or other effects of separation from families/other residents
		Frequency	Percent	Valid Percent	Cumulative Percent
Valid	Not selected	20	8.77193	9.61538	9.61538
	Selected	188	82.4561	90.3846	100
	Total	208	91.2281	100
Missing	System	20	8.77193
Total		228	100
B3_C16 - Which, if any, of the following situations or challenges related to isolation have you encountered? 16 = Residents experiencing boredom or a lack of stimulation
		Frequency	Percent	Valid Percent	Cumulative Percent
Valid	Not selected	25	10.9649	12.0192	12.0192
	Selected	183	80.2632	87.9808	100
	Total	208	91.2281	100
Missing	System	20	8.77193
Total		228	100
B3_C17 - Which, if any, of the following situations or challenges related to isolation have you encountered? 17 = Other
		Frequency	Percent	Valid Percent	Cumulative Percent
Valid	Not selected	202	88.5965	97.1154	97.1154
	Selected	6	2.63158	2.88462	100
	Total	208	91.2281	100
Missing	System	20	8.77193
Total		228	100
B3_C18 - Which, if any, of the following situations or challenges related to isolation have you encountered? 18 = None of the above
		Frequency	Percent	Valid Percent	Cumulative Percent
Valid	Not selected	208	91.2281	100	100
Missing	System	20	8.77193
Total		228	100
B4_01 - How much, if at all, have technology-based approaches or strategies helped mitigate the impact of COVID-19 isolation on residents in your LTCH? Use of technology to monitor resident in room (e.g. baby monitors, two-way video monitors)
		Frequency	Percent	Valid Percent	Cumulative Percent
Valid	Not at all	64	28.0702	30.7692	30.7692
	A small amount	45	19.7368	21.6346	52.4038
	A moderate amount	16	7.01754	7.69231	60.0962
	A large amount	16	7.01754	7.69231	67.7885
	An extremely large amount	7	3.07018	3.36538	71.1538
	Not applicable	60	26.3158	28.8462	100
	Total	208	91.2281	100
Missing	System	20	8.77193
Total		228	100
B4_02 - How much, if at all, have technology-based approaches or strategies helped mitigate the impact of COVID-19 isolation on residents in your LTCH? Alarms (bed or door)
		Frequency	Percent	Valid Percent	Cumulative Percent
Valid	Not at all	18	7.89474	8.69565	8.69565
	A small amount	72	31.5789	34.7826	43.4783
	A moderate amount	64	28.0702	30.9179	74.3961
	A large amount	32	14.0351	15.4589	89.8551
	An extremely large amount	8	3.50877	3.86473	93.7198
	Not applicable	13	5.70175	6.28019	100
	Total	207	90.7895	100
Missing	System	21	9.21053
Total		228	100
B4_03 - How much, if at all, have technology-based approaches or strategies helped mitigate the impact of COVID-19 isolation on residents in your LTCH? Real-time location tracking systems
		Frequency	Percent	Valid Percent	Cumulative Percent
Valid	Not at all	64	28.0702	30.7692	30.7692
	A small amount	21	9.21053	10.0962	40.8654
	A moderate amount	11	4.82456	5.28846	46.1538
	A large amount	11	4.82456	5.28846	51.4423
	An extremely large amount	3	1.31579	1.44231	52.8846
	Not applicable	98	42.9825	47.1154	100
	Total	208	91.2281	100
Missing	System	20	8.77193
Total		228	100
B4_04 - How much, if at all, have technology-based approaches or strategies helped mitigate the impact of COVID-19 isolation on residents in your LTCH? Video calling with resident’s family or friend caregivers
		Frequency	Percent	Valid Percent	Cumulative Percent
Valid	A small amount	24	10.5263	11.5385	11.5385
	A moderate amount	49	21.4912	23.5577	35.0962
	A large amount	71	31.1404	34.1346	69.2308
	An extremely large amount	63	27.6316	30.2885	99.5192
	Not applicable	1	0.438596	0.480769	100
	Total	208	91.2281	100
Missing	System	20	8.77193
Total		228	100
B4_05 - How much, if at all, have technology-based approaches or strategies helped mitigate the impact of COVID-19 isolation on residents in your LTCH? Video calling with resident’s physician(s) or other healthcare providers
		Frequency	Percent	Valid Percent	Cumulative Percent
Valid	Not at all	16	7.01754	7.72947	7.72947
	A small amount	59	25.8772	28.5024	36.2319
	A moderate amount	47	20.614	22.7053	58.9372
	A large amount	36	15.7895	17.3913	76.3285
	An extremely large amount	19	8.33333	9.17874	85.5072
	Not applicable	30	13.1579	14.4928	100
	Total	207	90.7895	100
Missing	System	21	9.21053
Total		228	100
B4_06 - How much, if at all, have technology-based approaches or strategies helped mitigate the impact of COVID-19 isolation on residents in your LTCH? Video calling with volunteer friendly visitor programs and/or spiritual/religious leaders
		Frequency	Percent	Valid Percent	Cumulative Percent
Valid	Not at all	32	14.0351	15.3846	15.3846
	A small amount	64	28.0702	30.7692	46.1538
	A moderate amount	32	14.0351	15.3846	61.5385
	A large amount	22	9.64912	10.5769	72.1154
	An extremely large amount	16	7.01754	7.69231	79.8077
	Not applicable	42	18.4211	20.1923	100
	Total	208	91.2281	100
Missing	System	20	8.77193
Total		228	100
B4_07 - How much, if at all, have technology-based approaches or strategies helped mitigate the impact of COVID-19 isolation on residents in your LTCH? Individualized Virtual Activities (e.g. exercise programs, use of Memory Care Tablet Apps)
		Frequency	Percent	Valid Percent	Cumulative Percent
Valid	Not at all	26	11.4035	12.5604	12.5604
	A small amount	65	28.5088	31.401	43.9614
	A moderate amount	43	18.8596	20.7729	64.7343
	A large amount	26	11.4035	12.5604	77.2947
	An extremely large amount	15	6.57895	7.24638	84.5411
	Not applicable	32	14.0351	15.4589	100
	Total	207	90.7895	100
Missing	System	21	9.21053
Total		228	100
B4_08 - How much, if at all, have technology-based approaches or strategies helped mitigate the impact of COVID-19 isolation on residents in your LTCH? Other, please specify:
		Frequency	Percent	Valid Percent	Cumulative Percent
Valid	Not at all	7	3.07018	5.14706	5.14706
	A small amount	18	7.89474	13.2353	18.3824
	A moderate amount	24	10.5263	17.6471	36.0294
	A large amount	13	5.70175	9.55882	45.5882
	An extremely large amount	8	3.50877	5.88235	51.4706
	Not applicable	66	28.9474	48.5294	100
	Total	136	59.6491	100
Missing	System	92	40.3509
Total		228	100
B5_C1 - Which, if any, of the following barriers to the use of technology have you observed? 01 = Poor Wi-Fi or internet access
		Frequency	Percent	Valid Percent	Cumulative Percent
Valid	Not selected	82	35.9649	39.4231	39.4231
	Selected	126	55.2632	60.5769	100
	Total	208	91.2281	100
Missing	System	20	8.77193
Total		228	100
B5_C2 - Which, if any, of the following barriers to the use of technology have you observed? 02 = Limited access to technologies such as tablets for staff
		Frequency	Percent	Valid Percent	Cumulative Percent
Valid	Not selected	100	43.8596	48.0769	48.0769
	Selected	108	47.3684	51.9231	100
	Total	208	91.2281	100
Missing	System	20	8.77193
Total		228	100
B5_C3 - Which, if any, of the following barriers to the use of technology have you observed? 03 = Limited time for staff to make use of available technologies
		Frequency	Percent	Valid Percent	Cumulative Percent
Valid	Not selected	47	20.614	22.5962	22.5962
	Selected	161	70.614	77.4038	100
	Total	208	91.2281	100
Missing	System	20	8.77193
Total		228	100
B5_C4 - Which, if any, of the following barriers to the use of technology have you observed? 04 = Limited staff technical or computer skills
		Frequency	Percent	Valid Percent	Cumulative Percent
Valid	Not selected	119	52.193	57.2115	57.2115
	Selected	89	39.0351	42.7885	100
	Total	208	91.2281	100
Missing	System	20	8.77193
Total		228	100
B5_C5 - Which, if any, of the following barriers to the use of technology have you observed? 05 = Limited technical support for staff
		Frequency	Percent	Valid Percent	Cumulative Percent
Valid	Not selected	136	59.6491	65.3846	65.3846
	Selected	72	31.5789	34.6154	100
	Total	208	91.2281	100
Missing	System	20	8.77193
Total		228	100
B5_C6 - Which, if any, of the following barriers to the use of technology have you observed? 06 = Lack of staff time to provide technical support to residents
		Frequency	Percent	Valid Percent	Cumulative Percent
Valid	Not selected	63	27.6316	30.2885	30.2885
	Selected	145	63.5965	69.7115	100
	Total	208	91.2281	100
Missing	System	20	8.77193
Total		228	100
B5_C7 - Which, if any, of the following barriers to the use of technology have you observed? 07 = Residents do not seem engaged or interested in the available technologies
		Frequency	Percent	Valid Percent	Cumulative Percent
Valid	Not selected	114	50	54.8077	54.8077
	Selected	94	41.2281	45.1923	100
	Total	208	91.2281	100
Missing	System	20	8.77193
Total		228	100
B5_C8 - Which, if any, of the following barriers to the use of technology have you observed? 08 = The available technologies are not suitable based on the cognitive abilities of the residents
		Frequency	Percent	Valid Percent	Cumulative Percent
Valid	Not selected	107	46.9298	51.4423	51.4423
	Selected	101	44.2982	48.5577	100
	Total	208	91.2281	100
Missing	System	20	8.77193
Total		228	100
B5_C9 - Which, if any, of the following barriers to the use of technology have you observed? 09 = Resident sensory impairment (e.g. vision, hearing)
		Frequency	Percent	Valid Percent	Cumulative Percent
Valid	Not selected	61	26.7544	29.3269	29.3269
	Selected	147	64.4737	70.6731	100
	Total	208	91.2281	100
Missing	System	20	8.77193
Total		228	100
B5_C10 - Which, if any, of the following barriers to the use of technology have you observed? 10 = Other
		Frequency	Percent	Valid Percent	Cumulative Percent
Valid	Not selected	204	89.4737	98.0769	98.0769
	Selected	4	1.75439	1.92308	100
	Total	208	91.2281	100
Missing	System	20	8.77193
Total		228	100
B5_C11 - Which, if any, of the following barriers to the use of technology have you observed? 11 = None of the above
		Frequency	Percent	Valid Percent	Cumulative Percent
Valid	Not selected	204	89.4737	98.0769	98.0769
	Selected	4	1.75439	1.92308	100
	Total	208	91.2281	100
Missing	System	20	8.77193
Total		228	100
B6_C1 - Other than technology, which, if any, of the following interventions have been the most helpful at supporting effective isolation as infection control measures? 01 = Additional staffing for close monitoring and support
		Frequency	Percent	Valid Percent	Cumulative Percent
Valid	Not selected	67	29.386	32.2115	32.2115
	Selected	141	61.8421	67.7885	100
	Total	208	91.2281	100
Missing	System	20	8.77193
Total		228	100
B6_C2 - Other than technology, which, if any, of the following interventions have been the most helpful at supporting effective isolation as infection control measures? 02 = Creation of spaces for cohorting of residents in isolation/quara
		Frequency	Percent	Valid Percent	Cumulative Percent
Valid	Not selected	119	52.193	57.2115	57.2115
	Selected	89	39.0351	42.7885	100
	Total	208	91.2281	100
Missing	System	20	8.77193
Total		228	100
B6_C3 - Other than technology, ...infection control measures? 03 = Communication tools/signs to help remind resident of need to isolate
		Frequency	Percent	Valid Percent	Cumulative Percent
Valid	Not selected	111	48.6842	53.3654	53.3654
	Selected	97	42.5439	46.6346	100
	Total	208	91.2281	100
Missing	System	20	8.77193
Total		228	100
B6_C4 - Other than technology, ...infection control measures? 04 = Use of person-centred care planning tools (e.g. P.I.E.C.E.S.™ Framework or Dementia Isolation Toolkit)
		Frequency	Percent	Valid Percent	Cumulative Percent
Valid	Not selected	122	53.5088	58.6538	58.6538
	Selected	86	37.7193	41.3462	100
	Total	208	91.2281	100
Missing	System	20	8.77193
Total		228	100
B6_C5 - Other than technology, ...infection control measures? ‎05 = Designating family/friend as essential visitors to support isolation in person
		Frequency	Percent	Valid Percent	Cumulative Percent
Valid	Not selected	69	30.2632	33.1731	33.1731
	Selected	139	60.9649	66.8269	100
	Total	208	91.2281	100
Missing	System	20	8.77193
Total		228	100
B6_C6 - Other than technology, ...infection control measures? 06 = Designating privately paid caregivers as essential visitors to support isolation in person
		Frequency	Percent	Valid Percent	Cumulative Percent
Valid	Not selected	139	60.9649	66.8269	66.8269
	Selected	69	30.2632	33.1731	100
	Total	208	91.2281	100
Missing	System	20	8.77193
Total		228	100
B6_C7 - Other than technology, which, if any, of the following interventions have been the most helpful at supporting effective isolation as infection control measures? 07 = Facilitating window visits with family/friend caregivers
		Frequency	Percent	Valid Percent	Cumulative Percent
Valid	Not selected	63	27.6316	30.2885	30.2885
	Selected	145	63.5965	69.7115	100
	Total	208	91.2281	100
Missing	System	20	8.77193
Total		228	100
B6_C8 - Other than technology, ...infection control measures? 08 = Facilitating outdoor activities/visits for residents (including with family/friend caregivers)
		Frequency	Percent	Valid Percent	Cumulative Percent
Valid	Not selected	99	43.4211	47.5962	47.5962
	Selected	109	47.807	52.4038	100
	Total	208	91.2281	100
Missing	System	20	8.77193
Total		228	100
B6_C9 - Other than technology, which, if any, of the following interventions have been the most helpful at supporting effective isolation as infection control measures? 09 = Delivery of 1:1 meaningful activities in the resident’s room
		Frequency	Percent	Valid Percent	Cumulative Percent
Valid	Not selected	40	17.5439	19.2308	19.2308
	Selected	168	73.6842	80.7692	100
	Total	208	91.2281	100
Missing	System	20	8.77193
Total		228	100
B6_C10 - Other than technology, ...infection control measures? 10 = Hallway-based activities (whereby residents participate from their doorways)
		Frequency	Percent	Valid Percent	Cumulative Percent
Valid	Not selected	135	59.2105	64.9038	64.9038
	Selected	73	32.0175	35.0962	100
	Total	208	91.2281	100
Missing	System	20	8.77193
Total		228	100
B6_C11 - Other than technology, ...infection control measures? 11 = Printing of email messages or delivery of letters from family/friends
		Frequency	Percent	Valid Percent	Cumulative Percent
Valid	Not selected	109	47.807	52.4038	52.4038
	Selected	99	43.4211	47.5962	100
	Total	208	91.2281	100
Missing	System	20	8.77193
Total		228	100
B6_C12 - Other than technology, which, if any, of the following interventions have been the most helpful at supporting effective isolation as infection control measures? 12 = Photo name badges for Staff
		Frequency	Percent	Valid Percent	Cumulative Percent
Valid	Not selected	165	72.3684	79.3269	79.3269
	Selected	43	18.8596	20.6731	100
	Total	208	91.2281	100
Missing	System	20	8.77193
Total		228	100
B6_C13 - Other than technology, which, if any, of the following interventions have been the most helpful at supporting effective isolation as infection control measures? 13 = Other
		Frequency	Percent	Valid Percent	Cumulative Percent
Valid	Not selected	203	89.0351	97.5962	97.5962
	Selected	5	2.19298	2.40385	100
	Total	208	91.2281	100
Missing	System	20	8.77193
Total		228	100
B6_C14 - Other than technology, which, if any, of the following interventions have been the most helpful at supporting effective isolation as infection control measures? 14 = None of the above
		Frequency	Percent	Valid Percent	Cumulative Percent
Valid	Not selected	206	90.3509	99.0385	99.0385
	Selected	2	0.877193	0.961538	100
	Total	208	91.2281	100
Missing	System	20	8.77193
Total		228	100
B7 - What is your level of familiarity with the Dementia Isolation Toolkit? (If not at all familiar, skip to B10)
		Frequency	Percent	Valid Percent	Cumulative Percent
Valid	Not at all familiar	73	32.0175	35.0962	35.0962
	A bit familiar	73	32.0175	35.0962	70.1923
	Fairly familiar	39	17.1053	18.75	88.9423
	Very familiar	23	10.0877	11.0577	100
	Total	208	91.2281	100
Missing	System	20	8.77193
Total		228	100
B8 - Have you seen the document about ethics and person-centred isolation care planning as part of the Dementia Isolation Toolkit? (If no, skip to B9)
		Frequency	Percent	Valid Percent	Cumulative Percent
Valid	No	50	21.9298	37.037	37.037
	Yes	85	37.2807	62.963	100
	Total	135	59.2105	100
Missing	System	93	40.7895
Total		228	100
B8A - Did you see the Dementia Isolation Toolkit document about ethics and person-centred isolation care planning before or after a COVID-19 outbreak at your LTCH?
		Frequency	Percent	Valid Percent	Cumulative Percent
Valid	Before	16	7.01754	18.8235	18.8235
	During or After	51	22.3684	60	78.8235
	N/A—there has not been an outbreak at my LTCH	14	6.14035	16.4706	95.2941
	I don’t know	4	1.75439	4.70588	100
	Total	85	37.2807	100
Missing	System	143	62.7193
Total		228	100
B8B - Have you used information from the Dementia Isolation Toolkit document to help guide decision-making about the care of residents during the COVID-19 pandemic? (If no, skip to B9)
		Frequency	Percent	Valid Percent	Cumulative Percent
Valid	No	20	8.77193	23.5294	23.5294
	Yes	65	28.5088	76.4706	100
	Total	85	37.2807	100
Missing	System	143	62.7193
Total		228	100
B8C_01 - Please rate how helpful, if at all, you found this document for: Developing care plans for infection prevention/control for residents living with dementia in a pandemic
		Frequency	Percent	Valid Percent	Cumulative Percent
Valid	A bit helpful	25	10.9649	38.4615	38.4615
	Fairly helpful	28	12.2807	43.0769	81.5385
	Very helpful	12	5.26316	18.4615	100
	Total	65	28.5088	100
Missing	System	163	71.4912
Total		228	100
B8C_02 - Please rate how helpful, if at all, you found this document for: Making & communicating decisions about the care of residents living with dementia in a pandemic
		Frequency	Percent	Valid Percent	Cumulative Percent
Valid	Not at all helpful	1	0.438596	1.5873	1.5873
	A bit helpful	24	10.5263	38.0952	39.6825
	Fairly helpful	27	11.8421	42.8571	82.5397
	Very helpful	11	4.82456	17.4603	100
	Total	63	27.6316	100
Missing	System	165	72.3684
Total		228	100
B8C_03 - Please rate how helpful, if at all, you found this document for: Reducing your distress about the care of residents living with dementia in a pandemic
		Frequency	Percent	Valid Percent	Cumulative Percent
Valid	Not at all helpful	6	2.63158	9.23077	9.23077
	A bit helpful	27	11.8421	41.5385	50.7692
	Fairly helpful	25	10.9649	38.4615	89.2308
	Very helpful	7	3.07018	10.7692	100
	Total	65	28.5088	100
Missing	System	163	71.4912
Total		228	100
B8C_04 - Please rate how helpful, if at all, you found this document for: Supporting discussions within the care team
		Frequency	Percent	Valid Percent	Cumulative Percent
Valid	Not at all helpful	1	0.438596	1.5625	1.5625
	A bit helpful	29	12.7193	45.3125	46.875
	Fairly helpful	22	9.64912	34.375	81.25
	Very helpful	12	5.26316	18.75	100
	Total	64	28.0702	100
Missing	System	164	71.9298
Total		228	100
B8D_C1 - What elements, if any, of the Dementia Isolation Toolkit were the most helpful? 01 = Information about the ethical principles that are important in a pandemic
		Frequency	Percent	Valid Percent	Cumulative Percent
Valid	Not selected	39	17.1053	60	60
	Selected	26	11.4035	40	100
	Total	65	28.5088	100
Missing	System	163	71.4912
Total		228	100
B8D_C2 - What elements, if any, of the Dementia Isolation Toolkit were the most helpful? 02 = Information about how to apply ethical principles when making decisions about isolation care in a pandemic
		Frequency	Percent	Valid Percent	Cumulative Percent
Valid	Not selected	26	11.4035	40	40
	Selected	39	17.1053	60	100
	Total	65	28.5088	100
Missing	System	163	71.4912
Total		228	100
B8D_C3 - What elements, if any, of the Dementia Isolation Toolkit were the most helpful? 03 = Information about the risks and benefits of different approaches to isolation care in a pandemic
		Frequency	Percent	Valid Percent	Cumulative Percent
Valid	Not selected	19	8.33333	29.2308	29.2308
	Selected	46	20.1754	70.7692	100
	Total	65	28.5088	100
Missing	System	163	71.4912
Total		228	100
B8D_C4 - What elements, if any, of the Dementia Isolation Toolkit were the most helpful? 04 = Information about how to make ethical decisions in a pandemic
		Frequency	Percent	Valid Percent	Cumulative Percent
Valid	Not selected	34	14.9123	52.3077	52.3077
	Selected	31	13.5965	47.6923	100
	Total	65	28.5088	100
Missing	System	163	71.4912
Total		228	100
B8D_C5 - What elements, if any, of the Dementia Isolation Toolkit were the most helpful? 05 = Worksheet for person-centred isolation care planning
		Frequency	Percent	Valid Percent	Cumulative Percent
Valid	Not selected	17	7.45614	26.1538	26.1538
	Selected	48	21.0526	73.8462	100
	Total	65	28.5088	100
Missing	System	163	71.4912
Total		228	100
B8D_C6 - What elements, if any, of the Dementia Isolation Toolkit were the most helpful? 06 = Decision-making worksheet
		Frequency	Percent	Valid Percent	Cumulative Percent
Valid	Not selected	27	11.8421	41.5385	41.5385
	Selected	38	16.6667	58.4615	100
	Total	65	28.5088	100
Missing	System	163	71.4912
Total		228	100
B8D_C7 - What elements, if any, of the Dementia Isolation Toolkit were the most helpful? 07 = None of the above
		Frequency	Percent	Valid Percent	Cumulative Percent
Valid	Not selected	65	28.5088	100	100
Missing	System	163	71.4912
Total		228	100
B9_C1 - What information, if any, do you think would be the most helpful to add to the Dementia Isolation Toolkit? 01 = Practical information about how to deal with ethical dilemmas you may face in your work
		Frequency	Percent	Valid Percent	Cumulative Percent
Valid	Not selected	66	28.9474	48.8889	48.8889
	Selected	69	30.2632	51.1111	100
	Total	135	59.2105	100
Missing	System	93	40.7895
Total		228	100
B9_C2 - What information, if any, do you think would be the most helpful to add to the Dementia Isolation Toolkit? 02 = Case studies that show how the worksheets can be used for isolation care planning and decision-making
		Frequency	Percent	Valid Percent	Cumulative Percent
Valid	Not selected	58	25.4386	42.963	42.963
	Selected	77	33.7719	57.037	100
	Total	135	59.2105	100
Missing	System	93	40.7895
Total		228	100
B9_C3 - What information, ... the Dementia Isolation Toolkit? 03 = A legal framework that explains the relationship between different laws and regulations and how they govern the use of isolation and quarantine as infection control measures
		Frequency	Percent	Valid Percent	Cumulative Percent
Valid	Not selected	85	37.2807	62.963	62.963
	Selected	50	21.9298	37.037	100
	Total	135	59.2105	100
Missing	System	93	40.7895
Total		228	100
B9_C4 - What information, if any, do you think would be the most helpful to add to the Dementia Isolation Toolkit? 04 = Tools focused on educating and supporting families
		Frequency	Percent	Valid Percent	Cumulative Percent
Valid	Not selected	40	17.5439	29.6296	29.6296
	Selected	95	41.6667	70.3704	100
	Total	135	59.2105	100
Missing	System	93	40.7895
Total		228	100
B9_C5 - What information, if any, do you think would be the most helpful to add to the Dementia Isolation Toolkit? 05 = Information on how technology can be used to support residents in isolation
		Frequency	Percent	Valid Percent	Cumulative Percent
Valid	Not selected	62	27.193	45.9259	45.9259
	Selected	73	32.0175	54.0741	100
	Total	135	59.2105	100
Missing	System	93	40.7895
Total		228	100
B9_C6 - What information, if any, do you think would be the most helpful to add to the Dementia Isolation Toolkit? 06 = Practical tips and tricks in supporting residents in isolation
		Frequency	Percent	Valid Percent	Cumulative Percent
Valid	Not selected	18	7.89474	13.3333	13.3333
	Selected	117	51.3158	86.6667	100
	Total	135	59.2105	100
Missing	System	93	40.7895
Total		228	100
B9_C7 - What information, if any, do you think would be the most helpful to add to the Dementia Isolation Toolkit? 07 = Other
		Frequency	Percent	Valid Percent	Cumulative Percent
Valid	Not selected	130	57.0175	96.2963	96.2963
	Selected	5	2.19298	3.7037	100
	Total	135	59.2105	100
Missing	System	93	40.7895
Total		228	100
B9_C8 - What information, if any, do you think would be the most helpful to add to the Dementia Isolation Toolkit? 08 = None of the above
		Frequency	Percent	Valid Percent	Cumulative Percent
Valid	Not selected	135	59.2105	100	100
Missing	System	93	40.7895
Total		228	100
D1 - Which age group do you belong to?
		Frequency	Percent	Valid Percent	Cumulative Percent
Valid	18-34	60	26.3158	26.3158	26.3158
	35-44	57	25	25	51.3158
	45-54	62	27.193	27.193	78.5088
	55 or older	49	21.4912	21.4912	100
	Total	228	100	100
D2 - What best describes your gender?
		Frequency	Percent	Valid Percent	Cumulative Percent
Valid	Female	205	89.9123	89.9123	89.9123
	Male	15	6.57895	6.57895	96.4912
	Non binary/gender diverse	<5
	Prefer not to answer	7	3.07018	3.07018	100
	Total	228	100	100
D3_C1 - What is your ethnic or cultural identity? 01 = White
		Frequency	Percent	Valid Percent	Cumulative Percent
Valid	Not selected	55	24.1228	24.1228	24.1228
	Selected	173	75.8772	75.8772	100
	Total	228	100	100
D3_C14 - What is your ethnic or cultural identity? 14 = Prefer not to answer
		Frequency	Percent	Valid Percent	Cumulative Percent
Valid	Not selected	215	94.2982	94.2982	94.2982
	Selected	13	5.70175	5.70175	100
	Total	228	100	100
D4_C1 - Which of the following professional qualifications do you have? 01 = PSW / HCAs (Personal Support Worker / Health Care Aides)
		Frequency	Percent	Valid Percent	Cumulative Percent
Valid	Not selected	194	85.0877	85.0877	85.0877
	Selected	34	14.9123	14.9123	100
	Total	228	100	100
D4_C2 - Which of the following professional qualifications do you have? 02 = RPN (Registered Practical Nurse)
		Frequency	Percent	Valid Percent	Cumulative Percent
Valid	Not selected	162	71.0526	71.0526	71.0526
	Selected	66	28.9474	28.9474	100
	Total	228	100	100
D4_C3 - Which of the following professional qualifications do you have? 03 = RN / BScN / BN (Registered Nurse/Bachelor of Science in Nursing/Bachelor of Nursing)
		Frequency	Percent	Valid Percent	Cumulative Percent
Valid	Not selected	186	81.5789	81.5789	81.5789
	Selected	42	18.4211	18.4211	100
	Total	228	100	100
D4_C4 - Which of the following professional qualifications do you have? 04 = Nurse Practitioner
		Frequency	Percent	Valid Percent	Cumulative Percent
Valid	Not selected
	Selected	<5
	Total	228	100	100
D4_C5 - Which of the following professional qualifications do you have? 05 = MN (Masters of Nursing)
		Frequency	Percent	Valid Percent	Cumulative Percent
Valid	Not selected
	Selected	<5
	Total	228	100	100
D4_C6 - Which of the following professional qualifications do you have? 06 = MSW (Masters of Social Work)
		Frequency	Percent	Valid Percent	Cumulative Percent
Valid	Not selected	223	97.807	97.807	97.807
	Selected	5	2.19298	2.19298	100
	Total	228	100	100
D4_C7 - Which of the following professional qualifications do you have? 07 = MPH/MSPH (Masters in Public Health; Health Administration)
		Frequency	Percent	Valid Percent	Cumulative Percent
Valid	Not selected	228	100	100	100
D4_C8 - Which of the following professional qualifications do you have? 08 = Other
		Frequency	Percent	Valid Percent	Cumulative Percent
Valid	Not selected	146	64.0351	64.0351	64.0351
	Selected	82	35.9649	35.9649	100
	Total	228	100	100
D4_C9 - Which of the following professional qualifications do you have? 09 = Prefer not to answer
		Frequency	Percent	Valid Percent	Cumulative Percent
Valid	Not selected	212	92.9825	92.9825	92.9825
	Selected	16	7.01754	7.01754	100
	Total	228	100	100
D5 - How many years of experience do you have working in any LTCH?
		Frequency	Percent	Valid Percent	Cumulative Percent
Valid	Less than 5 years	56	24.5614	24.5614	24.5614
	6-10 years	59	25.8772	25.8772	50.4386
	11-15 years	31	13.5965	13.5965	64.0351
	16-20 years	25	10.9649	10.9649	75
	More than 20 years	57	25	25	100
	Total	228	100	100
D6 - Since March 1, 2020, on average, how many days per week have you spent providing or supporting care in person at a LTCH?
		Frequency	Percent	Valid Percent	Cumulative Percent
Valid	Less than 2 days per week	15	6.57895	6.57895	6.57895
	2-4 days per week	49	21.4912	21.4912	28.0702
	More than 4 days per week	164	71.9298	71.9298	100
	Total	228	100	100
D8 - Overall, how much, if any, moral distress do you currently feel in your job? (If None at all, skip to D12)
		Frequency	Percent	Valid Percent	Cumulative Percent
Valid	None at all	17	7.45614	7.55556	7.55556
	A small amount	57	25	25.3333	32.8889
	A moderate amount	80	35.0877	35.5556	68.4444
	A large amount	49	21.4912	21.7778	90.2222
	An extremely large amount	22	9.64912	9.77778	100
	Total	225	98.6842	100
Missing	System	3	1.31579
Total		228	100
D9 - Overall, how has the amount of moral distress you experience in your work changed since the start of the pandemic?
		Frequency	Percent	Valid Percent	Cumulative Percent
Valid	Significantly decreased	2	0.877193	0.966184	0.966184
	Somewhat decreased	7	3.07018	3.38164	4.34783
	About the same	24	10.5263	11.5942	15.942
	Somewhat increased	101	44.2982	48.7923	64.7343
	Significantly increased	73	32.0175	35.2657	100
	Total	207	90.7895	100
Missing	System	21	9.21053
Total		228	100
D11_01 - As you answer the two questions below, please think about how moral distress affects how you feel about your job. How much does moral distress reduce my job satisfaction?
		Frequency	Percent	Valid Percent	Cumulative Percent
Valid	Not at all	21	9.21053	10.1449	10.1449
	A small amount	47	20.614	22.7053	32.8502
	A moderate amount	54	23.6842	26.087	58.9372
	A large amount	50	21.9298	24.1546	83.0918
	An extremely large amount	35	15.3509	16.9082	100
	Total	207	90.7895	100
Missing	System	21	9.21053
Total		228	100
D11_02 - As you answer the two questions below, please think about how moral distress affects how you feel about your job. How much does moral distress make me want to quit my job?
		Frequency	Percent	Valid Percent	Cumulative Percent
Valid	Not at all	68	29.8246	32.8502	32.8502
	A small amount	40	17.5439	19.3237	52.1739
	A moderate amount	43	18.8596	20.7729	72.9469
	A large amount	29	12.7193	14.0097	86.9565
	An extremely large amount	27	11.8421	13.0435	100
	Total	207	90.7895	100
Missing	System	21	9.21053
Total		228	100
